# Supplementary material for: Comparison of the Efficacy of Zoledronate and Denosumab in Patients with Acute Osteoporotic Vertebral Compression Fractures: A Randomized Controlled Trial
Source: J Clin Med. 2024 Apr 1;13(7):2040. doi: 10.3390/jcm13072040 (PMC11012809; doi:10.3390/jcm13072040)
Supplement: Supplementary file 1 [file jcm-13-02040-s001.zip]

Archive with 1 entries (1 files):
- jcm-2917662-supplementary.pdf
